# Supplementary material for: The Role of Cardiovascular Magnetic Resonance Imaging in Patients with Cardiac Arrhythmias
Source: Rev Cardiovasc Med. 2023 Sep 15;24(9):252. doi: 10.31083/j.rcm2409252 (PMC11262447; doi:10.31083/j.rcm2409252)
Supplement: Supplementary file 1 [file 2153-8174-24-9-252-s1.zip]

Archive with 5 entries (5 files):
- Video 1.avi
- Video 2.avi
- Video 3.avi
- Video 4.avi
- Video 5.avi
